# Supplementary material for: Recruiting Human Microbiome Shotgun Data to Site-Specific Reference Genomes
Source: PLoS One. 2014 Jan 15;9(1):e84963. doi: 10.1371/journal.pone.0084963 (PMC3893169; doi:10.1371/journal.pone.0084963)
Supplement: File S3 — Table S5 in File S3: Community composition of (A) genus and (B) family -level read mapping assignments. (XLSX) [file pone.0084963.s003.xlsx]

## Sheet: genus_reads_percent_by_bodysite
Table S5. Community composition of (A) genus and (B) family -level read mapping assignments.
A)	Anterior_nares	Anterior_nares	Buccal_mucosa	Buccal_mucosa	Buccal_mucosa	Buccal_mucosa	Buccal_mucosa	Hard_palate	Keratinized_gingiva	Keratinized_gingiva	Keratinized_gingiva	Keratinized_gingiva	Keratinized_gingiva	L_Retroauricular_crease	L_Retroauricular_crease	Mid_vagina	Mid_vagina	Palatine_Tonsils	Palatine_Tonsils	Palatine_Tonsils	Palatine_Tonsils	Palatine_Tonsils	Posterior_fornix	Posterior_fornix	R_Retroauricular_crease	R_Retroauricular_crease	Saliva	Saliva	Saliva	Saliva	Saliva
	SRS011105	SRS011132	SRS011090	SRS011144	SRS011247	SRS011310	SRS012281	SRS062878	SRS013946	SRS014473	SRS014687	SRS015060	SRS019025	SRS013258	SRS016944	SRS014466	SRS015072	SRS013947	SRS014474	SRS015061	SRS019026	SRS019126	SRS011111	SRS011269	SRS013261	SRS015381	SRS013942	SRS014468	SRS014692	SRS015055	SRS019120
Actinomyces	0.000444449	0.00139719	0.00696167	0.0139925	0.00230757	0.00299293	0.0194399	0.00429818	0.00727924	0.00444926	1.58029e-05	0.0417549	0.0139942	0.000106036	0.00291763	0.00174226	8.35054e-06	0.0165964	0.0315436	0.0205139	0.0170753	0.0141429	2.84102e-06	2.02371e-05	0.000135214	0.033232	0.00439332	0.0158712	0.00372189	0.050926	0.0134165
Aggregatibacter	8.47187e-05	0.000130339	0.00409434	0.0124851	0.00304616	0.0114479	0.0068039	0.00261297	0.00423132	0.00381816	0.00430663	0.0037794	0.00845601	6.43166e-06	7.08493e-05	0.000231943	2.48671e-06	0.00959914	0.00441602	0.0010563	0.00126585	0.00309171	3.54416e-07	1.9906e-06	3.94093e-06	2.05612e-05	0.051242	0.0357477	0.00197772	0.00415462	0.020079
Alistipes	0.00465723	0	4.6617e-06	0.00102742	6.89462e-05	3.34567e-05	7.65505e-05	8.77145e-05	0.000239258	8.64823e-05	8.73988e-08	7.4324e-05	5.21032e-05	4.11817e-06	0.000885229	2.82843e-05	7.14467e-06	0.000224351	0.000103775	0.000180719	0.000111016	0.000109372	2.25602e-06	1.02516e-05	2.86735e-06	0.000244282	0.000299936	0.000238289	0.000119183	7.05458e-05	0.000256503
Atopobium	6.25263e-05	3.01527e-05	0.000188743	0.000809345	0.000481057	6.65044e-05	0.000166475	0.000784844	1.58333e-05	9.52943e-06	6.06948e-06	2.182e-05	0.0013064	2.43229e-06	0.000710081	4.46567e-05	4.64194e-05	0.000746375	0.0116527	0.00447631	0.0361963	0.0050767	0.0605888	0.00394716	1.97518e-06	4.50233e-05	0.00122059	0.0138735	0.0101204	0.0368764	0.0041192
Bacteroides	0.0640822	0.000145573	6.3096e-05	0.00361635	0.00066381	0.000253871	0.000246246	0.000490203	0.00571003	0.00113498	5.31201e-06	0.00113181	0.000258578	0.000326467	0.00776258	0.000209239	5.99991e-05	0.00100565	0.00101915	0.00271688	0.00175379	0.000899933	9.27808e-05	0.000159806	0.000154864	0.000475188	0.00231398	0.00176726	0.00182643	0.000888884	0.00199624
Bulleidia	1.28456e-05	1.66062e-05	0.000321677	0.000352477	0.000139256	0.00054521	6.28097e-05	0.0001251	0.000401744	0.000241023	3.50497e-06	0.000155197	0.000122692	3.0116e-07	1.41665e-05	0	0	0.000181104	0.00231043	0.0558304	0.000518826	0.000216465	1.36059e-05	4.60545e-06	9.4021e-07	2.26361e-06	0.00134838	0.000233091	0.000527742	0.000799683	0.000800002
Campylobacter	6.57173e-05	0.000386163	0.000585371	0.0168359	0.0027461	0.000328631	0.00290291	0.00444136	0.116124	0.00437522	2.52758e-05	0.0123409	0.00310386	7.59597e-06	0.00053059	9.50291e-05	1.57599e-06	0.00488883	0.0297638	0.014766	0.0411195	0.0151642	1.93236e-05	4.15877e-05	7.77063e-06	2.97431e-05	0.0059278	0.0255916	0.0473341	0.0576197	0.00602821
Capnocytophaga	3.19197e-05	0.000366217	0.00151279	0.00173279	0.00319157	0.00265361	0.00837784	0.000752602	0.000758382	0.00133384	1.47119e-05	0.0030557	0.00315958	1.50072e-05	0.00139703	0.000654844	7.0533e-06	0.00128612	0.00130612	0.000876232	0.00139012	0.00283847	7.80645e-07	2.49405e-06	7.06597e-06	4.5612e-05	0.0106626	0.00995967	0.00636467	0.00277791	0.0146009
Cardiobacterium	6.6782e-06	4.57054e-05	0.000204434	0.000393735	0.000487749	7.34392e-05	0.000272643	8.47283e-05	2.83057e-05	3.37257e-05	3.284e-07	0.000105281	0.000209942	4.53123e-06	0.000185205	0.000283224	2.88137e-06	5.3557e-05	5.08542e-05	0.000696793	1.54393e-05	2.7882e-05	0	2.9825e-07	1.63545e-06	4.27804e-05	0.00073784	0.000852983	0.000145483	0.00041734	0.00179587
Coprobacillus	0.000159293	0.108754	4.24547e-05	0.00808238	1.34386e-05	1.02128e-05	0.00067305	4.13265e-05	1.14222e-05	8.97793e-06	3.57018e-05	6.97158e-06	0.000298954	0.0021342	0.0606994	9.87018e-05	0.00137614	0.000302222	0.000629232	0.000221853	0.000256431	0.000359165	4.17561e-06	3.78145e-05	0.000495649	2.37084e-05	0.00175157	0.000280662	0.000388081	8.07403e-05	0.00124882
Corynebacterium	0.00951845	0.0831838	0.000171823	0.00199458	0.000114691	0.000621125	0.00128263	0.00018966	5.13597e-05	0.00335542	1.20522e-06	0.00781272	0.0131581	0.000312932	0.0821526	0.000739116	6.98701e-05	9.36147e-05	0.000457571	0.000450262	0.000377354	9.61723e-05	6.75309e-06	3.64481e-05	0.00038024	0.0344831	0.000282248	0.00215686	0.000405386	0.00253541	0.000586026
Faecalibacterium	0.00114276	1.52281e-05	6.42594e-06	0.00058839	3.56187e-05	9.98241e-06	2.04659e-05	1.4446e-05	3.13001e-05	9.85013e-06	7.39853e-08	1.53622e-05	2.85319e-05	7.578e-06	0.000642257	2.58244e-05	1.33135e-05	3.60731e-05	0.000115992	0.000120796	0.000167112	3.3723e-05	1.13488e-06	6.11145e-06	4.54509e-06	0.000398929	0.000327492	0.000132966	7.10616e-05	0.000118411	2.46133e-05
Fusobacterium	0.000195795	0.13975	0.00155057	0.0217616	0.0114954	0.0112559	0.0281536	0.0106806	0.0273603	0.00305492	0.000157808	0.0021191	0.0094392	0.00278204	0.0717753	0.000172058	0.00186357	0.0403645	0.13756	0.178134	0.0793218	0.0880089	0.000223667	0.000221102	0.00080743	0.000716462	0.0298082	0.022975	0.0266171	0.00784279	0.0274264
Gardnerella	0.000571159	0.000187814	0.00379438	0.000101667	0.000178217	0.000125096	8.50102e-05	4.30462e-05	8.29515e-05	5.83003e-05	0.000110663	6.87669e-05	0.000120927	1.53201e-05	0.00657214	0.00584491	0.0127665	5.95633e-05	0.000108268	8.79815e-05	0.000103938	9.84749e-05	0.807046	0.0923609	7.29091e-06	0.000106176	9.68255e-05	5.48246e-05	8.09201e-05	0.000119697	5.64213e-05
Gemella	0.000495802	0.00100236	0.0257211	0.0354954	0.0562621	0.00774344	0.0482841	0.051917	0.0442147	0.0516827	0.0808003	0.0110804	0.0215384	1.47562e-05	0.00015359	9.19303e-05	6.34675e-05	0.0219216	0.0136427	0.022148	0.00331061	0.0121771	5.77492e-05	9.10023e-06	1.31638e-05	9.80691e-05	0.01291	0.00839788	0.011388	0.00420355	0.0104552
Granulicatella	0.000340112	0.000900889	0.00518923	0.00524529	0.00514766	0.00972026	0.00256581	0.0219125	0.0481888	0.0373991	0.0230605	0.0162495	0.0353843	1.84973e-05	0.00016236	2.13839e-05	9.04722e-06	0.00976261	0.0225248	0.00721372	0.0181933	0.00728897	8.90278e-06	6.2408e-05	1.49739e-05	6.70004e-05	0.0123774	0.0141434	0.015242	0.00666035	0.00736844
Haemophilus	0.00303425	0.00434473	0.0867504	0.140274	0.088736	0.120109	0.0519509	0.0774639	0.120106	0.135291	0.138955	0.126478	0.0122548	3.03739e-05	0.00047715	0.000332132	9.84058e-06	0.328521	0.105643	0.0330683	0.0188706	0.111202	2.9974e-06	8.86857e-05	1.83351e-05	0.000299913	0.268322	0.189091	0.0507993	0.0567883	0.172564
Kingella	5.30138e-05	8.28082e-05	0.00506013	0.000948142	0.0015993	0.000519373	0.00276104	0.000229986	0.000144003	0.000511011	1.6414e-05	0.00409918	0.000238903	4.06927e-06	6.42618e-05	0.000252235	1.02949e-06	0.000393611	0.000224646	0.0005859	6.41323e-05	0.000195436	3.1305e-07	5.2764e-07	4.06312e-06	0.000133491	0.00115346	0.0015358	0.00032642	0.00101615	0.00163818
Lactobacillus	0.000240751	0.00105572	0.00617719	0.000404647	0.000406943	0.000307446	0.000373564	0.000379081	0.000428729	0.000273385	0.00027619	0.000327623	0.000597921	0.000198016	0.000920348	0.961357	0.893611	0.000260435	0.000493044	0.00069084	0.000449639	0.000327651	0.100763	0.879324	4.05508e-05	0.000527095	0.00115921	0.000387634	0.000439038	0.00263776	0.000337932
Lautropia	2.1636e-05	0.000285544	0.00078749	0.0188931	0.00129745	0.00180632	0.01033	0.00066981	2.43317e-05	4.09484e-05	9.2798e-08	0.00421086	9.94166e-05	3.9974e-06	2.7244e-05	0.000645153	7.89532e-07	0.000171125	0.000325184	0.000205744	6.05376e-06	7.23574e-05	2.03415e-08	3.67759e-07	5.00323e-06	0.000489267	0.0027695	0.00393159	7.56529e-05	0.00267414	0.00565748
Leptotrichia	8.29832e-06	0.000148875	0.00211606	0.00596677	0.000469209	0.00188102	0.00447436	0.000529451	0.00060636	0.000488734	3.40288e-05	0.00144921	0.00610598	1.15709e-05	0.000360254	4.5547e-05	0	0.000857397	0.0167578	0.0152489	0.0113072	0.00217174	0.000171785	1.5182e-05	6.99068e-06	3.21307e-05	0.00141474	0.00685358	0.00156111	0.00712686	0.00167133
Megasphaera	9.25994e-06	3.36868e-05	4.96338e-05	0.000534939	0.000262627	2.72457e-05	6.5134e-05	0.00025408	0.000378503	9.08224e-05	5.07366e-06	0.000119146	0.000390986	3.06932e-06	0.000485718	1.74441e-05	1.40624e-05	0.000169475	0.00877078	0.00312192	0.0405863	0.000273492	0.000214281	4.47163e-05	2.00626e-06	4.38637e-05	0.000236409	0.00895386	0.0355295	0.0286815	0.000209985
Neisseria	0.000529087	0.00346509	0.00418532	0.121794	0.0199563	0.00184998	0.0413545	0.0501609	0.101035	0.0891905	0.0011802	0.0657378	0.000379922	2.39418e-05	0.00165627	0.00072249	1.51736e-05	0.113391	0.046586	0.0761074	0.00047816	0.124021	2.19218e-06	6.19061e-05	2.78395e-05	0.00136631	0.105521	0.0811614	0.000407649	0.0470386	0.135904
Oribacterium	1.49635e-05	4.03446e-05	0.000219614	0.00514383	0.000666098	8.82155e-05	0.000557062	0.00175238	0.000170252	8.85457e-05	8.01116e-05	4.10459e-05	0.00167298	1.02887e-06	4.86957e-05	2.5961e-06	0	0.00629683	0.00392786	0.0020444	0.0125079	0.0169698	2.04702e-05	2.06084e-05	5.01983e-07	4.82865e-06	0.00406297	0.00704259	0.0180889	0.0505202	0.00559475
Parabacteroides	0.000979428	5.21516e-06	5.89239e-06	0.000246259	5.35908e-05	7.83137e-05	3.37874e-05	8.25248e-05	0.000275625	6.78843e-05	1.86237e-07	5.72896e-05	4.96628e-05	3.74161e-06	8.80999e-05	2.42968e-05	2.58672e-06	0.000222119	7.13325e-05	0.000162261	7.74515e-05	0.000104846	5.68043e-06	1.3155e-05	2.28581e-06	2.24161e-05	0.000252644	0.000155259	7.66666e-05	6.1521e-05	0.000210139
Parvimonas	7.72994e-06	0.00011069	7.08883e-05	0.000548937	0.000191221	0.000141169	0.000678835	5.54866e-05	0.000176753	7.45486e-05	6.08923e-06	4.49058e-05	0.000387711	1.33827e-06	0.000159348	1.20196e-05	0	0.000613579	0.0106212	0.0365316	0.000539453	0.010695	0.00027496	2.32493e-05	1.45082e-05	3.33201e-05	0.00149266	0.00139911	0.000974056	0.00180615	0.00221751
Porphyromonas	3.43452e-05	8.47127e-05	7.53636e-05	0.000182019	0.000942413	0.000622823	0.000315671	0.0010264	0.0022025	0.000498845	2.14938e-06	0.000268152	0.0028339	3.65372e-06	7.41336e-05	3.90487e-05	2.35492e-05	0.00441079	0.00286638	0.0233394	0.0101162	0.00205832	0.000521084	2.49645e-05	3.07456e-06	0.000101346	0.00926728	0.00349235	0.00675841	0.00194656	0.0198696
Prevotella	0.000541858	0.000878577	0.00209576	0.0144185	0.0200616	0.00172898	0.00566651	0.0328375	0.0876553	0.0055798	7.47302e-05	0.00446233	0.0160877	0.000107553	0.00682189	0.00406792	0.000505681	0.047073	0.104179	0.121625	0.2121	0.196833	0.0131214	0.00674508	7.90582e-05	0.000160417	0.0502688	0.0827479	0.244101	0.0696373	0.120436
Propionibacterium	0.00760332	0.28636	0.000280772	0.00110227	0.000128872	0.000115452	0.00219927	8.15148e-05	1.67066e-05	5.47588e-05	1.3594e-06	0.000134512	0.000105318	0.96922	0.378648	0.000562068	0.000135316	0.000141534	0.000226865	0.000434275	0.000531164	0.000101528	7.85241e-06	8.23129e-05	0.971656	0.296153	0.000231699	0.000925025	0.000126782	0.00113713	0.00152271
Rothia	0.000872282	0.00147047	0.00447419	0.0266539	0.0147915	0.00258246	0.00984797	0.163081	9.1345e-05	0.00112927	0.00041215	0.0163067	0.0115368	5.32893e-05	0.00222508	0.000672621	3.05422e-06	0.0347486	0.0142991	0.0176493	0.00779357	0.0104235	1.67342e-06	1.3825e-05	3.62839e-05	0.00379125	0.0150556	0.0222308	0.00724609	0.0398798	0.00858491
Ruminococcus	0.00142771	2.28836e-05	9.74786e-05	0.00035255	0.000288057	2.30216e-05	5.96724e-05	3.43676e-05	9.03768e-05	2.96338e-05	5.15064e-06	2.90381e-05	7.37653e-05	1.68789e-05	0.000837959	2.81469e-05	3.14983e-06	5.42454e-05	0.000366239	0.000270939	0.000361462	0.00016414	6.33252e-06	2.75469e-05	2.6923e-05	0.000951748	0.000146323	0.000176014	0.000191107	0.000318819	7.35089e-05
Selenomonas	1.92024e-05	0.000247521	2.058e-05	0.00123843	8.59887e-05	5.27614e-05	0.00104213	0.00270378	0.0180357	0.00182336	9.23729e-07	0.00948942	0.000371282	8.67475e-06	0.000269556	1.29101e-05	3.13725e-06	0.000178302	0.00181597	0.00504288	0.00333518	0.000317133	1.62742e-06	1.28926e-06	8.19084e-06	0.000248454	0.00078644	0.00377377	0.00791381	0.0279047	0.00115272
Staphylococcus	0.860617	0.00896244	0.000226227	0.000227849	0.000143837	3.95836e-05	0.000292242	8.94665e-05	0.000200874	9.88442e-05	0.000100459	9.14116e-05	8.60525e-05	0.0090428	0.204109	0.000157797	0.000159988	0.00015534	0.000143223	0.00042159	0.000110112	0.000127078	3.90475e-05	8.28089e-05	0.0185151	0.468701	0.000198597	0.000267733	9.81e-05	0.000245171	0.000444005
Streptococcus	0.0152945	0.0152908	0.810228	0.462515	0.722344	0.76834	0.648918	0.536575	0.389277	0.640685	0.742665	0.625435	0.763137	0.000477355	0.00565938	0.00266046	0.00200636	0.226994	0.240811	0.236483	0.113035	0.143796	0.00145641	0.00588451	0.000312027	0.00304578	0.31101	0.242504	0.208589	0.251758	0.311682
Treponema	2.31873e-05	8.31241e-05	3.46712e-06	1.85138e-05	4.9198e-05	3.75469e-05	7.36504e-05	8.85033e-05	3.34838e-05	2.26371e-05	1.90143e-06	1.0871e-05	0.000853706	9.96957e-07	2.76046e-05	2.55777e-06	1.05726e-05	0.000482036	0.00583432	0.0214409	0.00844922	0.000170277	4.11564e-06	5.55375e-06	1.00999e-06	2.06807e-05	0.000622664	0.00253388	0.0012307	0.00136295	0.00174015
Ureaplasma	1.42538e-05	0	0.000273556	0.000154658	0.000154435	2.85515e-05	1.44067e-05	1.88049e-05	3.2688e-05	9.97786e-06	3.7541e-05	1.40867e-05	8.78895e-05	3.36149e-06	1.99411e-05	6.51824e-05	0.00198768	3.09167e-05	8.74565e-05	0.000178212	4.76083e-05	3.2034e-05	9.6633e-05	3.90767e-05	5.63969e-07	6.09563e-05	3.33501e-05	3.48599e-05	8.30551e-05	5.29879e-05	3.28134e-05
Veillonella	0.00137803	0.0021147	0.00566209	0.0243386	0.028147	0.0306622	0.0221681	0.0250027	0.0148571	0.00503176	0.0009229	0.0311537	0.0609882	2.64864e-05	0.000700049	0.000925513	4.61318e-06	0.110374	0.108587	0.0328899	0.303553	0.195044	1.38134e-05	0.000113656	1.60466e-05	7.42193e-05	0.0523063	0.131537	0.252147	0.183972	0.060362
unclassified	0.0010134	0.000138289	0.000304286	0.000499764	0.000404069	0.000380121	0.000204122	0.000173444	0.000467074	0.000213832	8.01385e-05	0.000177367	0.000355887	1.17588e-05	0.000894731	8.00471e-05	9.46801e-05	0.000527425	0.00109983	0.00147495	0.00398839	0.000943806	0.00116271	0.000122648	1.54567e-05	0.000780023	0.00708593	0.00405453	0.00107204	0.00213052	0.00841481
A) continued	Stool	Stool	Subgingival_plaque	Subgingival_plaque	Subgingival_plaque	Subgingival_plaque	Subgingival_plaque	Supragingival_plaque	Supragingival_plaque	Supragingival_plaque	Supragingival_plaque	Supragingival_plaque	Throat	Throat	Throat	Throat	Throat	Tongue_dorsum	Tongue_dorsum	Tongue_dorsum	Tongue_dorsum	Tongue_dorsum	Vaginal_introitus	Vaginal_introitus
	SRS011061	SRS011084	SRS013950	SRS014107	SRS014477	SRS014691	SRS015064	SRS011098	SRS011126	SRS011152	SRS011255	SRS011343	SRS013948	SRS014475	SRS014689	SRS015062	SRS019027	SRS011086	SRS011115	SRS011140	SRS011243	SRS011306	SRS014465	SRS015071
Actinomyces	6.97562e-05	5.04346e-05	0.03251	0.168363	0.0585731	0.00874795	0.270976	0.175482	0.0653647	0.0856524	0.0858588	0.0606979	0.0461241	0.0194179	0.0797672	0.00601616	0.0119688	0.0303986	0.0604469	0.0300442	0.00824921	0.0327279	1.46008e-05	0.000249089
Aggregatibacter	1.39424e-05	1.22827e-05	0.0340065	0.00840289	0.0137338	0.00099002	0.0013848	0.00221953	0.00939608	0.023676	0.00650853	0.0665445	0.00336695	0.00153608	0.000190287	0.000301314	0.00269615	0.000717076	0.00355829	0.0057957	0.00873295	0.00479684	0	1.01804e-05
Alistipes	0.0925196	0.148358	9.03875e-05	0.00113539	0.000177779	0.000118161	1.47302e-05	1.15665e-05	9.50727e-05	5.56268e-05	0.000114478	7.9786e-05	0.000268822	5.78939e-05	0.000101857	8.37938e-05	6.72482e-05	4.20843e-06	0.000178284	4.68905e-05	4.40238e-05	0.000110564	6.20283e-06	3.88079e-05
Atopobium	5.79251e-05	6.16915e-05	0.00349785	0.0010625	0.000293757	0.00617676	8.29574e-05	0.000103729	0.000200337	4.10007e-05	0.0021015	6.12345e-05	0.00268328	0.00302354	0.0135491	0.00108957	0.0205598	0.0051088	0.0026171	0.00165071	0.000827272	0.00786811	0.000163927	0.000211003
Bacteroides	0.606716	0.574704	0.00169602	0.00790022	0.000954553	0.00162492	0.000169318	0.000115117	0.000498133	0.000273337	0.00101853	0.00039677	0.001504	0.00055027	0.00127683	0.00180897	0.00110066	0.000166962	0.000710073	0.000291983	0.000374483	0.000742418	9.53379e-05	0.00110166
Bulleidia	2.79622e-05	2.45046e-05	0.000500605	0.00012457	0.00151449	0.0129586	8.13594e-05	1.313e-05	0.000352321	0.000117641	0.000158413	0.000152432	0.000103181	6.41243e-05	0.000237263	0.0380633	0.000166785	8.34929e-05	0.000169594	9.42603e-05	2.02692e-05	0.000196958	0	0
Campylobacter	0.000161207	0.000311677	0.0251662	0.06136	0.0260348	0.0403336	0.0037423	0.00596343	0.0420733	0.0164987	0.0434386	0.0231913	0.0155877	0.00467204	0.0404581	0.0200933	0.0384417	0.00638887	0.0273205	0.0154319	0.00480455	0.0218579	3.45972e-06	6.90626e-05
Capnocytophaga	7.1636e-05	2.58277e-05	0.0799938	0.0331147	0.0513627	0.0476182	0.033789	0.0691959	0.144166	0.0379	0.190229	0.0627256	0.00966326	0.000517084	0.00067212	0.00138588	0.00548211	0.00026455	0.0451446	0.000999702	0.00257013	0.00195713	5.20266e-06	4.92371e-05
Cardiobacterium	1.10099e-05	6.72737e-06	0.00433193	0.052786	0.0124081	0.00182112	0.0242252	0.0188937	0.0134726	0.00642976	0.0507534	0.00886876	0.000301089	0.00018904	4.01404e-05	0.000121435	2.02441e-05	5.4652e-05	6.8496e-05	8.65928e-05	0.000139909	2.65784e-05	2.81647e-06	2.11256e-06
Coprobacillus	0.000135288	0.000128628	0.00382569	3.21862e-05	8.75944e-05	0.000585074	1.59902e-05	3.67532e-06	0.000326353	0.00023162	7.31968e-06	8.64293e-06	0.00022122	0.000372326	0.000553564	0.000333104	0.000195138	6.1211e-06	0.000100332	7.58453e-05	4.71538e-06	6.13473e-06	0.00233192	0.00159232
Corynebacterium	0.000101395	6.25483e-05	0.0349235	0.0682192	0.0571137	0.0181777	0.0571969	0.0890041	0.15231	0.122951	0.0055608	0.0916144	0.000218405	0.00365449	0.000543545	0.00176971	0.000340219	0.000448272	0.000398943	0.000358036	0.000132423	0.000188004	5.90184e-05	0.00108028
Faecalibacterium	0.0241704	0.0773706	6.16274e-05	0.000253104	5.75105e-05	3.93011e-05	1.5579e-05	7.34529e-06	1.28065e-05	1.26831e-05	4.15365e-05	1.60346e-05	6.65996e-05	6.80703e-05	0.000145412	6.3304e-05	0.000128091	6.19517e-05	0.000108108	4.48384e-05	2.35517e-05	8.89645e-05	1.17663e-05	3.67401e-05
Fusobacterium	0.000131044	9.76883e-05	0.15601	0.05282	0.102005	0.163395	0.00641664	0.00792893	0.0606521	0.0614696	0.0583931	0.0367556	0.0458441	0.00853436	0.0678606	0.174668	0.0985688	0.00254326	0.123568	0.0327481	0.0466943	0.0781132	0.00338282	0.00229151
Gardnerella	9.38548e-06	4.82361e-06	0.000119331	5.05399e-05	2.71657e-05	9.23407e-05	1.97935e-05	9.06478e-05	3.40768e-05	3.76369e-05	6.67119e-05	2.75183e-05	4.8852e-05	2.10074e-05	8.25142e-05	1.79547e-05	9.58299e-05	0.000227443	6.56272e-05	6.93778e-05	7.92703e-05	6.70024e-05	0.105812	0.109067
Gemella	3.12492e-05	2.40404e-05	0.00319705	0.00149168	0.00600128	0.0125473	0.00214056	0.00147738	0.0072597	0.015682	0.00238365	0.00430282	0.00797449	0.00537888	0.00359474	0.00592002	0.00623331	0.0053923	0.00849415	0.0154737	0.00592601	0.00717497	2.70435e-05	7.80175e-05
Granulicatella	2.90461e-05	1.90742e-05	0.00256492	0.000328619	0.00149657	0.00580941	0.00244582	0.00292807	0.00451263	0.00939214	0.00289703	0.00215253	0.00644904	0.00812894	0.013713	0.000948328	0.0220348	0.0223684	0.0146557	0.0237613	0.0193193	0.0146899	1.51536e-05	8.49894e-06
Haemophilus	0.000314778	0.00019908	0.0228101	0.030702	0.0262268	0.00392893	0.00761694	0.0388149	0.0778173	0.126279	0.00641469	0.340224	0.102931	0.257696	0.00577816	0.0359812	0.0567597	0.0371611	0.12528	0.151257	0.423686	0.209306	2.09702e-05	0.000189286
Kingella	1.13802e-05	6.79204e-06	0.00555581	0.00164704	0.00500102	0.000877134	0.0145899	0.0416759	0.00316325	0.00412661	0.0346625	0.00308699	0.000410547	0.00250929	9.47422e-05	0.000890786	0.000109628	0.000408615	0.00043193	0.000312148	0.000644712	0.00016709	0	4.14406e-05
Lactobacillus	0.000147384	0.000140198	0.000349387	0.000223964	0.000225839	0.000516816	8.85316e-05	0.000166083	0.000202883	0.000179543	0.000214479	0.000161961	0.000222858	0.000162635	0.000457753	0.00022154	0.000404502	0.000960299	0.000407685	0.000321614	0.000314857	0.000553649	0.764405	0.682931
Lautropia	1.44094e-05	6.48299e-06	0.00533153	0.0118054	0.0144485	3.46424e-05	0.0409689	0.00970759	0.121638	0.0128475	0.0542151	0.0149129	0.000920387	0.000321113	2.43561e-05	0.000303465	8.60168e-06	4.07733e-05	0.000392271	0.000545668	0.000262709	2.49602e-05	2.31525e-06	2.6049e-05
Leptotrichia	2.29418e-05	1.17143e-05	0.0106399	0.00578651	0.00342378	0.00496743	0.000692486	0.0083028	0.0319801	0.0144653	0.00454847	0.0236305	0.00167026	0.00285232	0.00124019	0.00279553	0.0101752	0.00116401	0.00684928	0.00238876	0.00068327	0.00148263	0	2.21519e-05
Megasphaera	0.000105515	5.81838e-05	0.00135665	0.00012567	0.000141332	0.00325793	2.6425e-05	7.287e-06	4.82916e-05	3.53979e-05	0.000392112	4.73474e-05	0.000751812	0.00252364	0.0475207	0.0011607	0.02293	0.00424284	0.00161157	0.000598916	0.000247735	0.00149335	2.51064e-05	5.60395e-05
Neisseria	5.10867e-05	4.01573e-05	0.0363637	0.0588831	0.0365069	0.00028	0.0882332	0.00458175	0.0610175	0.0758597	0.0268086	0.0105869	0.399439	0.460899	0.000108155	0.484736	0.000987749	0.00131296	0.203907	0.100265	0.0970529	0.0110572	9.9492e-06	0.000154988
Oribacterium	9.79577e-05	8.5475e-05	0.00737266	0.0119578	0.000278394	0.00225437	4.88308e-05	0.000235994	0.000243785	0.000130115	0.00143043	3.79386e-05	0.0235793	0.00149944	0.0132187	0.000511755	0.0230473	0.00817466	0.0129971	0.0118675	0.0025482	0.0157594	6.90591e-06	6.14841e-06
Parabacteroides	0.177551	0.0279959	0.000123406	0.000749223	7.79637e-05	9.63555e-05	1.54105e-05	1.1592e-05	6.33494e-05	5.13876e-05	6.2868e-05	7.30803e-05	0.000197814	4.07461e-05	4.53457e-05	0.000134079	7.0939e-05	5.86949e-06	0.000170181	4.03131e-05	4.47089e-05	0.000111079	2.39371e-06	8.83705e-05
Parvimonas	4.59383e-05	5.84824e-05	0.0152829	0.000267526	0.0268102	0.0479614	0.00117387	0.000263067	0.00255439	0.0013525	0.00340473	0.000213939	0.000576797	0.00105432	0.000505057	0.0181456	0.000255247	3.85958e-05	0.00592836	0.00324115	0.000301482	0.00227592	0	6.3953e-06
Porphyromonas	0.00128665	0.000375895	0.00408349	0.00687108	0.0140044	0.0667064	0.000500537	0.000198663	0.00109111	0.00068226	0.019903	0.00112109	0.00238154	0.000437672	0.000971439	0.0093428	0.00171537	0.00012657	0.00209266	0.000571342	0.000898083	0.00160089	8.11569e-06	7.88095e-05
Prevotella	0.00618696	0.00353358	0.256196	0.152456	0.0357231	0.155636	0.00615345	0.0040579	0.00777621	0.00942027	0.0871241	0.0124376	0.0594617	0.0250414	0.146678	0.0738353	0.148022	0.0518598	0.037509	0.0330876	0.0387318	0.121032	0.000294653	0.00492601
Propionibacterium	3.85544e-05	2.58103e-05	0.000628191	0.000759039	0.000301445	3.85933e-05	0.00115086	0.000381307	0.000391584	0.000264721	0.000937191	0.000291954	0.000620616	0.000743223	0.00104586	0.000278194	0.000484782	8.32121e-05	0.000145812	4.94727e-05	3.2704e-05	8.08218e-05	0.000198215	0.000308069
Rothia	1.55808e-05	1.21868e-05	0.00341094	0.0225718	0.112201	0.0262379	0.267465	0.392087	0.0390657	0.0459389	0.0704755	0.00500055	0.0257128	0.0104332	0.0181357	0.00397252	0.0119622	0.120077	0.0278005	0.0916973	0.0481695	0.0237324	1.44e-05	0.0001644
Ruminococcus	0.00933682	0.0322133	0.000109083	0.000150663	0.000154403	0.000182182	1.39811e-05	7.8068e-06	5.49947e-05	2.98655e-05	4.90486e-05	3.44943e-05	0.000120181	7.08561e-05	0.000274714	0.000116986	0.000252456	8.76798e-05	0.00037933	0.00010979	6.60845e-05	0.000209351	7.91962e-06	3.72359e-05
Selenomonas	0.000213764	0.000130507	0.0277012	0.0253206	0.0126038	0.00225951	0.000737855	0.000459599	0.00647046	0.0110569	0.0173898	0.00962964	0.00100663	0.000447033	0.00299003	0.00202915	0.000547362	9.25824e-05	0.00132813	0.000772702	4.22877e-05	0.000579177	1.42199e-06	6.61828e-06
Staphylococcus	6.17468e-05	5.44969e-05	5.11643e-05	7.21241e-05	5.16705e-05	0.000103751	2.55112e-05	4.88027e-05	4.83698e-05	4.25228e-05	4.64223e-05	4.5976e-05	0.000135852	0.00012388	7.86151e-05	9.57635e-05	0.000113737	0.00037495	0.000168841	0.000180831	0.000124563	0.000120383	0.000244015	0.000436755
Streptococcus	0.000797227	0.000473601	0.0691251	0.0365018	0.120831	0.155957	0.134479	0.0984957	0.0845688	0.260819	0.116769	0.161458	0.120907	0.0981571	0.202792	0.0389752	0.15613	0.558743	0.146939	0.395636	0.193274	0.268833	0.00112475	0.00326879
Treponema	3.41742e-05	1.39349e-05	0.0278766	0.0527441	0.120048	0.0382974	0.000978976	1.46072e-05	0.00678628	0.00210102	0.00899399	0.00101088	6.16956e-05	0.000462402	0.000178063	0.00163039	0.000404158	3.40992e-05	0.00108656	9.73377e-05	4.20771e-05	0.000241749	3.83889e-06	1.34132e-05
Ureaplasma	1.31002e-05	1.39796e-05	5.79328e-05	6.63576e-05	8.40578e-05	0.000260042	1.72358e-05	1.23359e-05	6.08181e-05	2.53256e-05	3.60526e-05	4.00101e-05	3.43681e-05	1.65203e-05	4.23494e-05	0.000105239	4.12309e-05	0.000124365	6.80633e-05	4.2601e-05	4.50364e-05	6.58264e-05	1.53371e-05	0.0355088
Veillonella	0.000535572	0.000143029	0.0626281	0.00549318	0.00336776	0.102294	0.0111138	0.0142787	0.00339064	0.0305432	0.0316304	0.0248277	0.0945859	0.0330491	0.295353	0.0074741	0.324761	0.132269	0.104798	0.0659715	0.0811798	0.145601	1.18466e-05	0.000128789
unclassified	0.0356122	0.0522632	0.0137575	0.0679373	0.088995	0.0108654	0.00149211	0.000304391	0.0176205	0.00441024	0.0182229	0.0100379	0.00139042	0.000405034	0.000734227	0.000893245	0.000701414	0.000260034	0.00165776	0.000896749	0.000249641	0.000656103	0.000307349	0.000434045
Genus-level abundances were examined for genera whose references accrued >0.025 (2.5%) of the normalized mapped reads from at least one sample.

## Sheet: family_read_precent_by_bodysite
B)	Anterior_nares	Anterior_nares	Buccal_mucosa	Buccal_mucosa	Buccal_mucosa	Buccal_mucosa	Buccal_mucosa	Hard_palate	Keratinized_gingiva	Keratinized_gingiva	Keratinized_gingiva	Keratinized_gingiva	Keratinized_gingiva	L_Retroauricular_crease	L_Retroauricular_crease	Mid_vagina	Mid_vagina	Palatine_Tonsils	Palatine_Tonsils	Palatine_Tonsils	Palatine_Tonsils	Palatine_Tonsils	Posterior_fornix	Posterior_fornix	R_Retroauricular_crease	R_Retroauricular_crease	Saliva	Saliva	Saliva	Saliva	Saliva
	SRS011105	SRS011132	SRS011090	SRS011144	SRS011247	SRS011310	SRS012281	SRS062878	SRS013946	SRS014473	SRS014687	SRS015060	SRS019025	SRS013258	SRS016944	SRS014466	SRS015072	SRS013947	SRS014474	SRS015061	SRS019026	SRS019126	SRS011111	SRS011269	SRS013261	SRS015381	SRS013942	SRS014468	SRS014692	SRS015055	SRS019120
Actinomycetaceae	0.000457527	0.00152702	0.00700473	0.0140432	0.00239429	0.0029976	0.0194577	0.00430801	0.00741265	0.00445758	2.64852e-05	0.0417741	0.0140384	0.00011732	0.00300008	0.00176619	6.05935e-05	0.0166488	0.0317618	0.0206154	0.0176091	0.0143115	0.00180997	3.0774e-05	0.000146007	0.0346572	0.00445003	0.0160578	0.00381425	0.0515014	0.0134784
Bacteroidaceae	0.0638635	0.000145573	6.26475e-05	0.0035792	0.000660484	0.000251584	0.000242878	0.000486527	0.00570374	0.00113248	4.78716e-06	0.00112943	0.000254227	0.000326231	0.00774098	0.000209239	5.91804e-05	0.00100134	0.000973505	0.00268488	0.00171866	0.000877399	9.24011e-05	0.000158917	0.000154723	0.000472356	0.00230235	0.00175331	0.00180434	0.000860563	0.00198902
Bifidobacteriaceae	0.000630724	0.000522556	0.00380828	0.000281079	0.000229034	0.000134771	0.000107229	7.83677e-05	9.91055e-05	6.30171e-05	0.000110849	9.13165e-05	0.000176897	5.29916e-05	0.00704459	0.0058492	0.0127758	9.94765e-05	0.000249577	0.000242884	0.000359417	0.000165868	0.807205	0.092409	4.36699e-05	0.00725251	0.000135574	0.000163012	0.000158313	0.000364486	0.000129269
Burkholderiaceae	0.000356163	0.00563969	0.000936868	0.0196507	0.00133242	0.00183972	0.0115237	0.000680213	3.68844e-05	5.67367e-05	3.87226e-06	0.00424494	0.000131986	0.000135485	0.00227137	0.000790331	0.000475948	0.000203507	0.000517467	0.00037805	2.89175e-05	9.09679e-05	4.27182e-06	7.55259e-05	5.04491e-05	0.000966847	0.0028971	0.00424839	0.000100371	0.0028488	0.00574821
Campylobacteraceae	6.615e-05	0.000386163	0.000586756	0.0168397	0.00274869	0.000331912	0.00290706	0.00444358	0.116211	0.00440127	2.73772e-05	0.0123541	0.00310672	7.72008e-06	0.000605706	9.50291e-05	1.57599e-06	0.00489225	0.0297873	0.0147818	0.0411441	0.015172	2.18206e-05	4.44455e-05	9.31154e-06	3.05361e-05	0.00593758	0.0256018	0.047341	0.0576349	0.00603607
Cardiobacteriaceae	6.6782e-06	5.41892e-05	0.000206876	0.000397252	0.000489929	7.84196e-05	0.000281811	8.58022e-05	6.70051e-05	4.75052e-05	6.71286e-07	0.000120504	0.000212372	4.63381e-06	0.000185205	0.000283224	2.88137e-06	5.68538e-05	5.92077e-05	0.00070051	1.78374e-05	3.09746e-05	5.51182e-07	2.9825e-07	1.63545e-06	4.27804e-05	0.000746284	0.000854198	0.000147424	0.000420905	0.00180504
Carnobacteriaceae	0.000342186	0.000929848	0.00519367	0.00525009	0.00515514	0.00972561	0.00256685	0.0219256	0.0482157	0.037414	0.0230674	0.0162574	0.0353954	1.8614e-05	0.000166477	2.27815e-05	1.209e-05	0.00977334	0.0225438	0.00723063	0.0182112	0.00729648	1.07233e-05	7.9573e-05	1.59795e-05	7.40181e-05	0.0123843	0.0141634	0.0152528	0.00678488	0.0073744
Clostridiales Family XI. Incertae Sedis	0.000172755	0.00629265	0.0012738	0.000880509	0.000479939	0.000278256	0.000973752	0.00025585	0.000707816	0.000247524	0.000242996	0.000165048	0.000658253	4.74502e-05	0.00331407	0.000956615	0.000981201	0.000937216	0.0125215	0.0413461	0.00176558	0.0118443	0.00779477	0.00425468	0.00217978	0.00501244	0.00197176	0.00213325	0.00177643	0.0029054	0.00265793
Coriobacteriaceae	0.000257164	6.74783e-05	0.000194625	0.000895839	0.000510899	7.80483e-05	0.000199818	0.00080879	7.07522e-05	1.63615e-05	6.2296e-06	4.09959e-05	0.00137789	1.07713e-05	0.00101002	4.84955e-05	4.84497e-05	0.000807702	0.0119651	0.0118879	0.0364908	0.00515144	0.060643	0.00395726	7.50971e-06	0.00143203	0.00133291	0.0140596	0.010226	0.0374633	0.00420955
Corynebacteriaceae	0.00951845	0.0831838	0.000171823	0.00199458	0.000114691	0.000621125	0.00128263	0.00018966	5.13597e-05	0.00335542	1.20522e-06	0.00781272	0.0131581	0.000312932	0.0821526	0.000739116	6.98701e-05	9.36147e-05	0.000457571	0.000450262	0.000377354	9.61723e-05	6.75309e-06	3.64481e-05	0.00038024	0.0344831	0.000282248	0.00215686	0.000405386	0.00253541	0.000586026
Erysipelotrichaceae	0.000475276	0.109001	0.000502939	0.00926505	0.000582432	0.000623983	0.000991652	0.00157015	0.00056619	0.000295925	9.47192e-05	0.000205345	0.000936765	0.00213721	0.0607911	0.000102997	0.00138121	0.00274935	0.0120099	0.0636073	0.0145196	0.0176896	5.03179e-05	0.000146726	0.00050238	7.37206e-05	0.00606674	0.00286222	0.0111148	0.00445511	0.00608929
Flavobacteriaceae	6.63092e-05	0.000740945	0.00159901	0.00217083	0.00338246	0.0032785	0.00858548	0.000877386	0.00136278	0.00169888	8.59177e-05	0.00339093	0.0032398	2.84636e-05	0.00166088	0.000695668	6.58651e-05	0.00173439	0.00158338	0.00106749	0.00163368	0.00309803	4.35352e-06	1.10379e-05	1.5202e-05	8.30255e-05	0.0114078	0.010679	0.00653446	0.00336054	0.0156164
Fusobacteriaceae	0.000195795	0.139778	0.00157131	0.0218276	0.0115243	0.0112858	0.0282078	0.0107034	0.0275876	0.00308123	0.000161388	0.00213187	0.00948526	0.00278229	0.0718783	0.000172058	0.00186357	0.0404301	0.137884	0.17848	0.0797245	0.088123	0.000672566	0.000239489	0.000811785	0.000719365	0.0298548	0.0230967	0.0267175	0.0079467	0.0276039
Lachnospiraceae	0.00199888	9.52248e-05	0.000334769	0.00693998	0.000957261	0.000176366	0.000824071	0.00209964	0.000369142	0.000175373	9.97429e-05	9.6346e-05	0.00195274	8.22569e-06	0.000435873	1.88627e-05	7.34992e-06	0.0066245	0.00677238	0.00699968	0.0144103	0.0180729	6.8362e-05	6.77387e-05	7.96895e-06	0.000164707	0.00478219	0.00883586	0.0215053	0.0532921	0.00639384
Lactobacillaceae	0.000241276	0.00106826	0.00618415	0.000413997	0.00041147	0.000312304	0.000374826	0.000384009	0.000452683	0.000278943	0.000283616	0.000333272	0.000608554	0.000198016	0.000920348	0.961366	0.893614	0.000265645	0.000508427	0.000702515	0.000461781	0.000331998	0.100766	0.879339	4.22033e-05	0.000528848	0.00116542	0.00039931	0.000445712	0.00266114	0.000346674
Leptotrichiaceae	8.29832e-06	0.000148875	0.00211606	0.00596677	0.000469209	0.00188102	0.00447436	0.000529451	0.00060636	0.000488734	3.40288e-05	0.00144921	0.00610598	1.15709e-05	0.000360254	4.5547e-05	0	0.000857397	0.0167578	0.0152489	0.0113072	0.00217174	0.000171785	1.5182e-05	6.99068e-06	3.21307e-05	0.00141474	0.00685358	0.00156111	0.00712686	0.00167133
Micrococcaceae	0.000907737	0.00175841	0.00448573	0.0267344	0.014811	0.00259151	0.00986953	0.163183	0.000106663	0.00113931	0.000412833	0.0163582	0.0115698	0.000605588	0.00243059	0.000692679	1.18027e-05	0.034784	0.0144408	0.0177581	0.00789573	0.0104648	2.66075e-06	1.56946e-05	0.000273122	0.015467	0.0150992	0.0223239	0.00726314	0.0400816	0.00865441
Mycoplasmataceae	4.37391e-05	0.000564847	0.000307072	0.000282168	0.000178943	4.73195e-05	6.28747e-05	3.17042e-05	8.44251e-05	2.76198e-05	9.30986e-05	2.70299e-05	0.000172589	1.92579e-05	0.000407066	8.09921e-05	0.00202136	9.13646e-05	0.000237972	0.000280043	0.000406333	9.87651e-05	0.000405957	4.50767e-05	1.16666e-05	9.87495e-05	0.000265322	0.000241913	0.000270522	0.000170296	0.000308253
Neisseriaceae	0.000600412	0.00367962	0.00941074	0.12353	0.0217638	0.00267856	0.0446759	0.0506968	0.101528	0.0913506	0.00130223	0.0731551	0.000735536	3.12907e-05	0.00179956	0.00103332	2.91489e-05	0.114188	0.047118	0.077214	0.000571259	0.12463	4.16831e-06	6.28739e-05	3.41522e-05	0.00167882	0.108554	0.0845326	0.000824731	0.0487838	0.140896
Pasteurellaceae	0.00388474	0.0110641	0.0946779	0.161978	0.0975115	0.134816	0.0608359	0.0825556	0.126189	0.141668	0.147709	0.132774	0.0212395	0.00016608	0.00235026	0.00142107	0.00163293	0.345986	0.112931	0.0368968	0.0205202	0.116127	2.35848e-05	0.000386309	5.82158e-05	0.000402783	0.329716	0.230422	0.0537542	0.0624427	0.199868
Porphyromonadaceae	0.00174917	9.3126e-05	8.19332e-05	0.000600954	0.00101636	0.000714332	0.000360343	0.00112879	0.00262802	0.000600503	2.49179e-06	0.000354839	0.00290047	7.99045e-06	0.000182241	6.72308e-05	2.72638e-05	0.00467697	0.00302297	0.023628	0.0104314	0.00220219	0.000528972	4.12716e-05	5.61513e-06	0.000139613	0.0096077	0.00372844	0.00698795	0.00207465	0.0201981
Prevotellaceae	0.000541858	0.000878577	0.00209576	0.0144185	0.0200616	0.00172898	0.00566651	0.0328375	0.0876553	0.0055798	7.47302e-05	0.00446233	0.0160877	0.000107553	0.00682189	0.00406792	0.000505681	0.047073	0.104179	0.121625	0.2121	0.196833	0.0131214	0.00674508	7.90582e-05	0.000160417	0.0502688	0.0827479	0.244101	0.0696373	0.120436
Propionibacteriaceae	0.00760332	0.28636	0.000280772	0.00110227	0.000128872	0.000115452	0.00219927	8.15148e-05	1.67066e-05	5.47588e-05	1.3594e-06	0.000134512	0.000105318	0.96922	0.378648	0.000562068	0.000135316	0.000141534	0.000226865	0.000434275	0.000531164	0.000101528	7.85241e-06	8.23129e-05	0.971656	0.296153	0.000231699	0.000925025	0.000126782	0.00113713	0.00152271
Rikenellaceae	0.00465723	0	4.6617e-06	0.00102742	6.89462e-05	3.34567e-05	7.65505e-05	8.77145e-05	0.000239258	8.64823e-05	8.73988e-08	7.4324e-05	5.21032e-05	4.11817e-06	0.000885229	2.82843e-05	7.14467e-06	0.000224351	0.000103775	0.000180719	0.000111016	0.000109372	2.25602e-06	1.02516e-05	2.86735e-06	0.000244282	0.000299936	0.000238289	0.000119183	7.05458e-05	0.000256503
Ruminococcaceae	0.00278668	6.38443e-05	0.000106765	0.00102955	0.000331961	3.65213e-05	8.45762e-05	5.6598e-05	0.000172394	4.86402e-05	5.41749e-06	6.21413e-05	0.000116213	2.60705e-05	0.00152706	5.61007e-05	1.72373e-05	0.000105327	0.000519476	0.000423727	0.00059057	0.000219571	8.79909e-06	3.56482e-05	3.30399e-05	0.00161578	0.000506412	0.000338804	0.000296366	0.000490783	0.000115963
Staphylococcaceae	0.860635	0.00896244	0.000229284	0.000230931	0.000153098	4.47791e-05	0.000296833	9.44974e-05	0.0002116	0.000100691	0.000105967	9.41546e-05	8.80293e-05	0.00904376	0.204141	0.000165486	0.000180074	0.000164018	0.000151589	0.000431476	0.00012032	0.000134681	3.9632e-05	8.29821e-05	0.0185168	0.468865	0.000204611	0.000272297	0.000102555	0.000256997	0.000449127
Streptococcaceae	0.0153016	0.0153093	0.810276	0.462568	0.722388	0.768377	0.648967	0.536605	0.38934	0.640716	0.742751	0.625475	0.763172	0.000503397	0.00581301	0.00268095	0.00200918	0.227013	0.241211	0.236538	0.11308	0.143816	0.00145913	0.00589883	0.000320924	0.00351515	0.311218	0.243271	0.208638	0.251845	0.311714
Treponemaceae	2.31873e-05	8.31241e-05	3.46712e-06	1.85138e-05	4.9198e-05	3.75469e-05	7.36504e-05	8.85033e-05	3.34838e-05	2.26371e-05	1.90143e-06	1.0871e-05	0.000853706	9.96957e-07	2.76046e-05	2.55777e-06	1.05726e-05	0.000482036	0.00583432	0.0214409	0.00844922	0.000170277	4.11564e-06	5.55375e-06	1.00999e-06	2.06807e-05	0.000622664	0.00253388	0.0012307	0.00136295	0.00174015
Veillonellaceae	0.00145456	0.00240914	0.00582652	0.0263422	0.0286073	0.030808	0.0234532	0.0279959	0.0338816	0.00708136	0.000953175	0.0409717	0.0619526	5.00479e-05	0.00200182	0.00116487	0.000113805	0.110807	0.119823	0.0420478	0.358785	0.195711	0.00298237	0.000540086	3.35438e-05	0.000450253	0.0537351	0.145556	0.301652	0.241829	0.0630794
unclassified	0.0131768	0.303936	0.0362557	0.0622437	0.0574147	0.00911884	0.107314	0.0522224	0.0447472	0.0523202	0.080983	0.0115922	0.0238068	0.00443841	0.134971	0.0103031	0.0623349	0.0232085	0.0453369	0.0401355	0.00953446	0.0136915	0.00132374	0.00450304	0.00114615	0.00334118	0.0241765	0.0392693	0.0152087	0.0128407	0.0220653
B) continued	Stool	Stool	Subgingival_plaque	Subgingival_plaque	Subgingival_plaque	Subgingival_plaque	Subgingival_plaque	Supragingival_plaque	Supragingival_plaque	Supragingival_plaque	Supragingival_plaque	Supragingival_plaque	Throat	Throat	Throat	Throat	Throat	Tongue_dorsum	Tongue_dorsum	Tongue_dorsum	Tongue_dorsum	Tongue_dorsum	Vaginal_introitus	Vaginal_introitus
	SRS011061	SRS011084	SRS013950	SRS014107	SRS014477	SRS014691	SRS015064	SRS011098	SRS011126	SRS011152	SRS011255	SRS011343	SRS013948	SRS014475	SRS014689	SRS015062	SRS019027	SRS011086	SRS011115	SRS011140	SRS011243	SRS011306	SRS014465	SRS015071
Actinomycetaceae	0.000125731	0.000126399	0.0327212	0.168551	0.0587113	0.00880071	0.271227	0.175749	0.0654375	0.0857316	0.0861859	0.0607977	0.0463096	0.0195033	0.0802704	0.00605251	0.0123602	0.030698	0.0609143	0.0300828	0.00828233	0.0330334	4.29731e-05	0.00164096
Bacteroidaceae	0.605967	0.574091	0.00168112	0.00788821	0.000940459	0.00159773	0.000168189	0.000114186	0.000487736	0.000268374	0.00101568	0.000392474	0.00149217	0.00054091	0.00125095	0.00179793	0.0010787	0.0001644	0.000673856	0.000281048	0.0003693	0.000716692	9.53379e-05	0.00109986
Bifidobacteriaceae	0.00048897	0.000376727	0.000431204	0.000958841	0.000261583	0.000159512	0.000396696	0.000319325	0.000235358	0.000188123	0.000783854	0.00026141	0.000215292	9.55769e-05	0.000421	4.1415e-05	0.0002886	0.000627836	0.000281262	0.00015972	0.000176355	0.000217295	0.10583	0.109097
Burkholderiaceae	9.72896e-05	7.44134e-05	0.00543442	0.0120094	0.0150348	6.11293e-05	0.0416177	0.00975574	0.12197	0.0129049	0.0544613	0.0149994	0.000962988	0.000729529	5.86658e-05	0.000546928	2.61876e-05	4.93997e-05	0.000434814	0.0005667	0.000276554	4.34439e-05	0.000507188	0.00108964
Campylobacteraceae	0.000174023	0.000326445	0.0251737	0.0613644	0.0260545	0.0403653	0.00374439	0.00597306	0.0420928	0.0165052	0.0434542	0.0232064	0.0155911	0.00467594	0.0404644	0.0201033	0.0384506	0.00639053	0.0273369	0.0154375	0.0048079	0.0218644	3.45972e-06	7.13896e-05
Cardiobacteriaceae	2.6875e-05	1.05453e-05	0.00435656	0.0528185	0.0124577	0.001832	0.0242478	0.0189076	0.0135006	0.00643878	0.0508006	0.00890022	0.000302723	0.000194864	4.11159e-05	0.000121435	2.16106e-05	5.50449e-05	7.20905e-05	8.85981e-05	0.000143774	2.86587e-05	2.81647e-06	2.11256e-06
Carnobacteriaceae	3.65804e-05	2.34783e-05	0.00256796	0.000329461	0.00150144	0.0058145	0.00244687	0.00292937	0.00451543	0.00939526	0.00289895	0.00215478	0.00645647	0.00813308	0.0137253	0.000956022	0.022054	0.0223833	0.0146718	0.0237816	0.0193353	0.0147021	1.81278e-05	8.49894e-06
Clostridiales Family XI. Incertae Sedis	0.000354555	0.000213178	0.0162354	0.000634652	0.028384	0.0511936	0.00129406	0.000355948	0.0031403	0.00166087	0.00386768	0.00074782	0.00118567	0.00135785	0.00128641	0.0205259	0.00110501	0.000587911	0.00679502	0.00385488	0.000563688	0.0032748	0.000812937	0.00994465
Coriobacteriaceae	0.000725727	0.00603804	0.00509623	0.00505839	0.000587513	0.0064867	0.000187446	0.000156279	0.000413925	9.04046e-05	0.00278276	0.00016005	0.00277679	0.00311461	0.0138113	0.00303285	0.0207283	0.00530774	0.00277968	0.00170439	0.00086692	0.00797575	0.000167911	0.000242269
Corynebacteriaceae	0.000101395	6.25483e-05	0.0349235	0.0682192	0.0571137	0.0181777	0.0571969	0.0890041	0.15231	0.122951	0.0055608	0.0916144	0.000218405	0.00365449	0.000543545	0.00176971	0.000340219	0.000448272	0.000398943	0.000358036	0.000132423	0.000188004	5.90184e-05	0.00108028
Erysipelotrichaceae	0.0019032	0.00335508	0.00462476	0.000580797	0.00226833	0.016713	0.000163651	7.13829e-05	0.000886273	0.000419468	0.000809158	0.000245775	0.00889755	0.00239246	0.0180769	0.0400564	0.0113725	0.00142718	0.00904335	0.00256754	0.000497557	0.00898482	0.00233518	0.00162268
Flavobacteriaceae	0.000324346	0.000124428	0.0810733	0.0338908	0.0521428	0.0480509	0.0340327	0.0697647	0.145679	0.0388475	0.191934	0.0637371	0.00997226	0.000609389	0.000758772	0.0014506	0.00593906	0.000283826	0.0456711	0.00144731	0.00295482	0.00222531	4.21702e-05	0.000133429
Fusobacteriaceae	0.000162451	0.000115156	0.156112	0.0528681	0.102217	0.163642	0.00643057	0.00802065	0.0608307	0.0615543	0.0584749	0.0368396	0.0458924	0.00859376	0.0680119	0.174809	0.0988795	0.00256951	0.123777	0.0328174	0.0467325	0.0782112	0.00338282	0.00230128
Lachnospiraceae	0.0128277	0.0208395	0.00925413	0.0172124	0.00547786	0.00542006	0.000995267	0.00026078	0.00141294	0.00202417	0.00293964	0.00408855	0.0250076	0.00191676	0.0161742	0.00351572	0.0243424	0.00834893	0.0151531	0.0131012	0.00272494	0.0186099	2.32219e-05	6.70419e-05
Lactobacillaceae	0.00015188	0.000148509	0.000353646	0.000227781	0.000229755	0.000522638	8.93309e-05	0.000167102	0.000206496	0.00018206	0.000217676	0.000164315	0.000225874	0.000167997	0.000466198	0.000223761	0.000415399	0.00097151	0.000421328	0.000333463	0.000325609	0.000567064	0.764407	0.682936
Leptotrichiaceae	2.29418e-05	1.17143e-05	0.0106399	0.00578651	0.00342378	0.00496743	0.000692486	0.0083028	0.0319801	0.0144653	0.00454847	0.0236305	0.00167026	0.00285232	0.00124019	0.00279553	0.0101752	0.00116401	0.00684928	0.00238876	0.00068327	0.00148263	0	2.21519e-05
Micrococcaceae	5.1058e-05	3.09716e-05	0.00388221	0.0239933	0.112638	0.0262538	0.268284	0.392595	0.0395323	0.0462427	0.0716077	0.00538033	0.0258347	0.01053	0.0183508	0.00400725	0.0120552	0.120289	0.027953	0.0917702	0.0482208	0.0238288	1.5852e-05	0.000189698
Mycoplasmataceae	0.000104487	0.000141813	0.000613232	0.000271495	0.000543845	0.00259897	2.6975e-05	3.66804e-05	0.000134251	5.12929e-05	0.000498895	8.66488e-05	7.26447e-05	5.38956e-05	9.10812e-05	0.000152346	0.000130781	0.000157484	0.000270106	8.24776e-05	7.25853e-05	0.000155793	6.32356e-05	0.0355551
Neisseriaceae	9.64079e-05	7.58947e-05	0.0465364	0.0691961	0.05635	0.002594	0.107571	0.0501453	0.0703807	0.0820832	0.0715185	0.0171588	0.401012	0.465043	0.000227808	0.486294	0.00188773	0.00174095	0.206959	0.100936	0.0979493	0.0113597	1.10951e-05	0.000235506
Pasteurellaceae	0.000358308	0.000231311	0.0590503	0.0401684	0.0409057	0.00520348	0.0092157	0.0419133	0.0886259	0.152415	0.0137014	0.413278	0.107819	0.261222	0.00613816	0.0383555	0.0604245	0.0383623	0.13093	0.159205	0.439198	0.216836	0.00222568	0.00440573
Porphyromonadaceae	0.182014	0.0387271	0.00445688	0.00787541	0.0141504	0.0670391	0.000520652	0.000218767	0.00117645	0.000748398	0.0200594	0.00122433	0.00264023	0.000504455	0.00114733	0.00951982	0.00190185	0.000137219	0.00230651	0.000627273	0.00095769	0.0017511	1.21631e-05	0.000169661
Prevotellaceae	0.00618696	0.00353358	0.256196	0.152456	0.0357231	0.155636	0.00615345	0.0040579	0.00777621	0.00942027	0.0871241	0.0124376	0.0594617	0.0250414	0.146678	0.0738353	0.148022	0.0518598	0.037509	0.0330876	0.0387318	0.121032	0.000294653	0.00492601
Propionibacteriaceae	3.85544e-05	2.58103e-05	0.000628191	0.000759039	0.000301445	3.85933e-05	0.00115086	0.000381307	0.000391584	0.000264721	0.000937191	0.000291954	0.000620616	0.000743223	0.00104586	0.000278194	0.000484782	8.32121e-05	0.000145812	4.94727e-05	3.2704e-05	8.08218e-05	0.000198215	0.000308069
Rikenellaceae	0.0925196	0.148358	9.03875e-05	0.00113539	0.000177779	0.000118161	1.47302e-05	1.15665e-05	9.50727e-05	5.56268e-05	0.000114478	7.9786e-05	0.000268822	5.78939e-05	0.000101857	8.37938e-05	6.72482e-05	4.20843e-06	0.000178284	4.68905e-05	4.40238e-05	0.000110564	6.20283e-06	3.88079e-05
Ruminococcaceae	0.0378333	0.11704	0.000237951	0.000550752	0.000274639	0.000255655	4.13473e-05	2.27529e-05	8.05126e-05	5.22719e-05	0.000136169	6.27295e-05	0.000226175	0.000160564	0.000483819	0.000200122	0.000435479	0.000191542	0.000561118	0.000181675	0.000101791	0.000342107	2.19555e-05	8.7856e-05
Staphylococcaceae	6.63752e-05	5.7639e-05	5.34482e-05	7.52119e-05	5.41276e-05	0.000108698	2.6204e-05	4.95187e-05	5.37629e-05	4.62087e-05	4.85912e-05	4.93598e-05	0.000142232	0.00013026	8.6095e-05	9.76446e-05	0.000122351	0.000386951	0.000182493	0.000191796	0.000136043	0.000129604	0.000255468	0.000461299
Streptococcaceae	0.000803743	0.000484628	0.0691426	0.0365117	0.120853	0.155976	0.134498	0.0985045	0.0845777	0.260837	0.116788	0.161501	0.120924	0.0982471	0.202846	0.038986	0.156176	0.558815	0.146978	0.39574	0.193319	0.268888	0.00112919	0.00335039
Treponemaceae	3.41742e-05	1.39349e-05	0.0278766	0.0527441	0.120048	0.0382974	0.000978976	1.46072e-05	0.00678628	0.00210102	0.00899399	0.00101088	6.16956e-05	0.000462402	0.000178063	0.00163039	0.000404158	3.40992e-05	0.00108656	9.73377e-05	4.20771e-05	0.000241749	3.83889e-06	1.34132e-05
Veillonellaceae	0.00146571	0.000464982	0.109126	0.0360735	0.0183598	0.131262	0.0120085	0.015371	0.0103352	0.0417087	0.0587488	0.0345641	0.0964233	0.036152	0.349784	0.011094	0.349886	0.136705	0.107864	0.0674628	0.0815278	0.147746	7.53816e-05	0.000558025
unclassified	0.0321837	0.048059	0.0224537	0.072357	0.102035	0.0268294	0.00503068	0.00210673	0.0260461	0.0210828	0.0213983	0.0148931	0.0099329	0.0358188	0.0063812	0.0330186	0.00847646	0.00577857	0.0105127	0.0167808	0.00629788	0.00817964	0.113554	0.0985666
